# Supplementary material for: Podocarpaceae and Cupressaceae: A tale of two conifers and ancient adhesives production in South Africa
Source: PLoS One. 2024 Nov 13;19(11):e0306402. doi: 10.1371/journal.pone.0306402 (PMC11560044; doi:10.1371/journal.pone.0306402)
Supplement: S3 File — (XLSX) [file pone.0306402.s003.xlsx]

## Sheet: Summary
Overview of the molecules identified in this paper and the abundance of diterpenoids and alcohols. In each subcategory, the bolded molecule is the most abundant.
Sample	Fraction	Analysis location	Material	Genus	Source	Saturated fatty acids	Unsaturated fatty acids	Hydroxy fatty acid	Dicarboxylic acids	n-alkanes	Alcohols	Terpenoids	Ketones
A. Falcatus 1	Neutral	Pisa	Branch tar	Afrocarpus	Royal Botanic Gardens Edinburgh, UK	C9:0, C10:0, C12:0, C15:0, C16:0, C17:0, C18:0, C20:0, C24:0	C18:1, C18:2				C28, C29	Pimaric acid, Isopimaric acid, 2,3-Dehydroferruginol, Sempervirol, Totarane ketone, Hydroxytotarol
A. Falcatus 1	Acid	Pisa	Branch tar	Afrocarpus	Royal Botanic Gardens Edinburgh, UK	C8:0, C9:0, C12:0, C14:0, C15:0, C16:0, C17:0, C18:0, C20:0, C22:0	C16:1, C18:1, C18:2	C16:1, C16:0	C5, C6, C9, C10		C29	Sandaracopimaric acid, Isopimaric acid, 2,3-Dehydroferruginol, Sugiol, Totarane ketone, Hydroxytotarol, Carboxynortotarol
A. Falcatus 2	Neutral	Pisa	Branch tar	Afrocarpus	Royal Botanic Gardens Edinburgh, UK	C8:0, C9:0, C11:0, C12:0, C16:0, C18:0					C29	Unknown pimarane, 2,3-Dehydroferruginol, Sempervirol, Totarol, Totarane ketone
A. Falcatus 2	Acid	Pisa	Branch tar	Afrocarpus	Royal Botanic Gardens Edinburgh, UK	C9:0, C12:0, C14:0, C16:0, 17:0, C18:0	C18:1, C18:2	C16:1, C16:0	C5, C9, C10, C12			Pimaric acid, Sandaracopimaric acid, Isopimaric acid, 2,3-Dehydroferruginol, Sempervirol, Sugiol, Totarane ketone, Hydroxytotarol, Carboxynortotarol
A. falcatus 3	TLE	Delft	Leaf tar	Afrocarpus	Pinetum Blijdenstein, Hilversum, Netherlands	C7:0-C9:0, C14:0, C15:0, C16:0, C17:0, C18:0, C20:0, C22:0, C24:0	C16:1, C18:1, C18:2	C16:1, C16:0		C29	C29	2,3-Dehydroferruginol, Ferruginol, Communic acid, Dehydroabietic acid, Abietic acid
A. falcatus 4	TLE	Delft	Branch tar	Afrocarpus	Pinetum Blijdenstein, Hilversum, Netherlands	C16:0, C22:0					C16, C18, C20, C22	2,3-Dehydroferruginol, Ferruginol, Communic acid, Totarol, Hydroxyferruginol, Carboxynortotarol
A. falcatus wood 2		Oxford	Wood	Afrocarpus	Royal Botanic Gardens Edinburgh, UK	C7:0, C8:0, C9:0, C12:0, C16:0, C18:0	C18:1, C18:2			C27, C29, C31	C18, C29	Unknown pimarane, Sandaracopimaric acid, Isopimaric acid, 2,3-Dehydroferruginol, Ferruginol, Totarol, Sugiol, Totarane Ketone, Hydroxytotarol, Carboxytotarol	Nonacosan-10-one
A. falctatus wood 1		Oxford	Wood	Afrocarpus	Royal Botanic Gardens Edinburgh, UK	C7:0, C8:0, C9:0, C14:0, C16:0, C18:0				C29, C31	C18	Unknown pimarane, Kaur-16-ene, Abietatriene, Sandaracopimaric acid, Isopimaric acid, 2,3-Dehydroferruginol, Ferruginol, Totarol, Sugiol, Totarane ketone, Hydroxytotarol	Nonacosan-10-one
P. elongatus 1	Acid	Pisa	Branch tar	Podocarpus	Royal Botanic Gardens Edinburgh, UK	C9:0-C12:0, C14:0, C15:0, C16:0, C18:0	C18:1	C16:1				2,3-Dehydroferruginol, Sempervirol, Totarol, Sugiol
P. elongatus 1	Neutral	Pisa	Branch tar	Podocarpus	Royal Botanic Gardens Edinburgh, UK	C9:0, C10:0, C12:0, C16:0, C18:0					C18, C22	Abietatriene, 2,3-Dehydroferruginol, Sempervirol, Totarol
P. elongatus 1	Acid	Pisa	rerun of branch tar acid fraction	Podocarpus	Royal Botanic Gardens Edinburgh, UK	C9:0, C10:0, C12:0, C14:0, C15:0, C16:0, C18:0, C22:0, C24:0	C18:1, C18:2	C16:1, C16:0, C18:1				2,3-Dehydroferruginol, Sempervirol, Totarol, Sugiol, Hydroxytotarol, Carboxynortotarol
P. elongatus 2	Neutral	Pisa	Branch tar	Podocarpus	Royal Botanic Gardens Edinburgh, UK	C9:0, 10:0, C12:0, C16:0, C18:0					C18, C22	Abietatriene, 2,3-Dehydroferruginol, Sempervirol, Totarol, Sugiol, Totarane ketone
P. elongatus 2	Acid	Pisa	Branch tar	Podocarpus	Royal Botanic Gardens Edinburgh, UK	C9:0, C10:0, C12:0, C14:0, C15:0, C16:0, C17:0, C18:0, C22:0, C24:0	C18:1	C16:1, C16:0, C18:1	C12, C18			2,3-Dehydroferruginol, Sempervirol, Totarol, Sugiol
P. elongatus 2	Neutral	Pisa	rerun of branch tar neutral fraction	Podocarpus	Royal Botanic Gardens Edinburgh, UK	C9:0, C10:0, C12:0, C14:0, C16:0, C18:0						Totarol, Sugiol, Totarane ketone
P. elongatus 2	Acid	Pisa	rerun of branch tar acid fraction	Podocarpus	Royal Botanic Gardens Edinburgh, UK	C8:0, C9:0, C12:0, C14:0, C16:0, C18:0, C22:0	C18:1	C16:1, C16:0, C18:1				2,3-Dehydroferruginol, Sempervirol, Totarol, Sugiol
P. elongatus 2	Neutral	Pisa	rerun of branch tar neutral fraction	Podocarpus	Royal Botanic Gardens Edinburgh, UK	C9:0, C12:0, C14:0, C16:0					C22	Abietatriene, 2,3-Dehydroferruginol, Sempervirol, Totarol
P. elongatus 3	TLE	Delft	Seed cone	Podocarpus	Capetown, South Africa	C16:0						Kaur-16-ene, Isopimaric acid, Communic acid
P. elongatus wood		Oxford	Wood	Podocarpus	Royal Botanic Gardens Edinburgh, UK	C7:0-C10:0, C12:0, C14:0-C15:0, C16:0, C17:0, C18:0, C20:0, C22:0, C24:0	C18:1, C18:2			C29, C31	C18, C20, C22, C24, C29	Unknown pimarane, Abietatriene, 2,3-Dehydroferruginol, Ferruginol, Totarol, Sugiol, Hydroxytotarol, Hydroxyferruginol, Carboxynortotarol	Nonacosan-10-one
P. henkelii 1	Neutral	Pisa	Branch tar	Podocarpus	Royal Botanic Gardens Edinburgh, UK	C9:0, C10:0, C14:0, C16:0, C18:0					C18, C20, C22	Unknown pimarane, Kaur-16-ene, Sempervirol	Nonacosan-10-one
P. henkelii 1	Acid	Pisa	Branch tar	Podocarpus	Royal Botanic Gardens Edinburgh, UK	C7:0, C10:0, C12:0, C14:0, C15:0, C16:0, C18:0, C20:0, C22:0	C18:1, C18:2, C20:1	C16:1, C16:0, C18:1, C18:0, C20:0	C16		C22	Sandaracopimaric acid
P. henkelii 2	Neutral	Pisa	Branch tar	Podocarpus	Royal Botanic Gardens Edinburgh, UK	C9:0, C12:0, C14:0, C15:0, C16:0, C17:0, 18:0, C20:0, C22:0	C18:1, C18:2, C20:1		C16		C22	Sandaracopimaric acid, Hydroxytotarol, Carboxynortotarol
P. henkelii 2	Acid	Pisa	Branch tar	Podocarpus	Royal Botanic Gardens Edinburgh, UK	C16:0, C18:0					C16, C18, C20, C22, C24	Unknown pimarane, Kaur-16-ene, Sempervirol, Totarol	Nonacosan-10-one
P. henkelii 3	TLE	Delft	Leaf tar	Podocarpus	Pinetum Blijdenstein, Hilversum, Netherlands	C7:0-C9:0, C14:0, C16:0, C17:0	C18:1, C18:2			C27, C29, C31	C29	Kaur-16-ene, Unknown pimarane, Pimaric acid, Sandaracopimaric acid, Isopimaric acid, Carboxynortotarol	Nonacosan-10-one
P. henkelii 4	TLE	Delft	Branch tar	Podocarpus	Pinetum Blijdenstein, Hilversum, Netherlands	C16:0, C20:0, C22:0	C18:1				C16, C18, C20, C22	Unknown pimarane, Pimaric acid, Sandaracopimaric acid, Totarol, Carboxynortotarol
P. henkelii wood 1		Oxford	Wood	Podocarpus	Royal Botanic Gardens Edinburgh, UK	C6:0-C9:0, C14:0, C16:0, C17:0, C18:0	C18:1, C18:2			C25, C27, C29, C31		Unknown pimarane, Kaur-16-ene, Sandaracopimaric acid, Abietic acid	Nonacosan-10-one
P. henkelii wood 2		Oxford	Wood	Podocarpus	Royal Botanic Gardens Edinburgh, UK	C7:0-C9:0, C14:0, C16:0, C17:0, C18:0	C18:1, C18:2			C27, C29, 31	C18, C20, C29	Unknown pimarane, Kaur-16-ene, Abietatriene, Sandaracopimaric acid, Ferruginol, Totarol, Abietic acid	Nonacosan-10-one
P. latifolius 1	Neutral	Oxford	Wood	Podocarpus	Capetown, South Africa	C9:0, C12:0, C14:0, C16:0, C18:0	C18:1, C18:2			C27, C29	C29	Unknown pimarane, 2,3-Dehydroferruginol, Ferruginol, Totarol
P. latifolius 1	Acid	Pisa	Wood	Podocarpus	Capetown, South Africa	C8:0, C9:0, C12:0, C14:0, C15:0, C16:0, C17:0-C20:0, C22:0, C24:0	C18:1, C18:2				C30	Sugiol, Carboxynortotarol
P. latifolius 1	Neutral	Oxford	Wood	Podocarpus	Capetown, South Africa	C14:0, C16:0	C18:1, C18:2			C27, C29, C31	C29	Unknown pimarane, 2,3-Dehydroferruginol, Ferruginol, Totarol
P. latifolius 2	TLE	Delft	Seed cone	Podocarpus	Pinetum Blijdenstein, Hilversum, Netherlands							2,3-Dehydroferruginol, Ferruginol, Totarol, Totarane ketone
P. latifolius 3a	TLE	Delft	Leaf tar	Podocarpus	Pinetum Blijdenstein, Hilversum, Netherlands	C14:0, C16:0, C18:0	C18:1, C18:2	C16:1		C29, C31	C29	2,3-Dehydroferruginol, Ferruginol, Totarol, Totarane ketone, Carboxynortotarol
P. latifolius 3b	TLE	Delft	Leaf tar	Podocarpus	Pinetum Blijdenstein, Hilversum, Netherlands	C14:0, C16:0, C18:0	C18:1			C27, C29, C31	C29	2,3-Dehydroferruginol, Ferruginol, Totarol, Totarane ketone
P. latifolius 4	TLE	Delft	Branch tar	Podocarpus	Pinetum Blijdenstein, Hilversum, Netherlands	C16:0, C18:0, C20:0, C22:0	C18:1	C16:1		C29, C31	C18, C20, C22, C29	2,3-Dehydroferruginol, Ferruginol, Totarol, Totarane ketone, Hydroxyferruginol, Carboxynortotarol
W. cedarbergensis 1	Acid	Pisa	Branch tar	Widdringtonia	Royal Botanic Gardens Edinburgh, UK	C7:0, C9:0, C12:0, C14:0, C15:0, C16:0, C18:0, C20:0, C22:0	C18:1, C18:2, C20:1	C16:1, C16:0				Pimaric acid, Sandaracopimaric acid, Isopimaric acid, Abietic acid, Dehydroabietic acid
W. cedarbergensis 1	Neutral	Pisa	Branch tar	Widdringtonia	Royal Botanic Gardens Edinburgh, UK	C16:0, C18:0					C20-C22, C29	Sempervirol
W. cedarbergensis 2	Acid	Pisa	Branch tar	Widdringtonia	Royal Botanic Gardens Edinburgh, UK	C9:0, C10:0, C12:0, C14:0, C15:0, C16:0, C17:0, C18:0, C20:0, C22:0	C18:1, C18:2	C16:1, C16:0, C18:0				Pimaric acid, Sandaracopimaric acid, Isopimaric acid
W. cedarbergensis 2	Neutral	Pisa	Branch tar	Widdringtonia	Royal Botanic Gardens Edinburgh, UK	C16:0					C16, C20, C22, C29	Sempervirol
W. cedarbergensis wood 1	TLE	Oxford	Wood	Widdringtonia	Royal Botanic Gardens Edinburgh, UK							Kaur-16-ene, Pimaric acid, Sandaracopimaric acid, Isopimaric acid, Communic acid
W. nodiflora 1	TLE	Delft	Resin	Widdringtonia	Capetown, South Africa							Pimaric acid, Sandaracopimaric acid, Isopimaric acid, Unknown mimarane
W. nodiflora 2	TLE	Delft	Branch tar	Widdringtonia	Capetown, South Africa	C16:0, C17:0, C20:0	C16:1, C18:1, C18:2, C20:1				C16	2,3-Dehydroferruginol, Ferruginol, Pimaric acid, Sandaracopimaric acid, Isopimaric acid, Unknown pimarane
W. nodiflora wood 1	TLE	Oxford	Wood	Widdringtonia	Economic Botany Collection, Kew Gardens, UK	C8:0, C9:0, C16:0						Unknown pimarane, Kaur-16-ene, Pimaric acid, Sandaracopimaric acid, Isopimaric acid

## Sheet: Diterpenoid abundance
Sample			Pimarane				Abietanes			Phenolic diterpenoid
	Communic acid	Kaur-16-ene	Pimaric acid	Sandaracopimaric acid	Isopimaric acid	Unidentfied pimarane (M/Z 241)	Abietic acid	Dehydroabietic acid	Abietatriene	2,3-Dehydroferruginol	Ferruginol	Sempervirol	Totarol	Sugiol	Unknown ketone, 275(100)	Unknown ketone 261 (100)	Hyroxytotarol	Hydroxyferruginol	Carboxynortotarol
A. Falcatus 1	0	0	8260057	0	4291954	0	0	0	0	144850215	0	200646667	24427627	0	0	4042631	166060	0	0
A. Falcatus 1	0	0	0	122164763	354168263	0	0	0	0	18758291	0	0	0	124200192	0	1678806	2518323	0	1169012
A. Falcatus 2	0	0	0	0	0	72391279	0	0	0	31500945	0	25553728	3253251	0	0	19549187	0	0	0
A. Falcatus 2	0	0	3461035	79738925	41358007	0	0	0	0	9808603	0	1700550	0	41699772	0	500800	419671	0	206750
P. Elongatus 1	0	0	0	0	0	0	0	0	0	1314812	0	193700	67547	384293	0	0	0	0	0
P. Elongatus 1	0	0	0	0	0	0	0	0	14507890	104036765	0	125699946	45770946	0	0	0	0	0	0
P. Elongatus 1	0	0	0	0	0	0	0	0	0	69677675	0	10409679	6664531	45207940	0	0	1303605	0	4647588
P. elongatus 2	0	0	0	0	0	0	0	0	41127263	245320600	0	147188533	156536239	1198852	0	3981640	0	0	0
P. elongatus 2	0	0	0	0	0	0	0	0	0	5863643	0	3194261	2674988	20987076	0		0	0	0
P. elongatus 2	0	0	0	0	0	0	0	0	0	0	0	0	352771	23407294	1977227	178420	0	0	0
P. elongatus 2	0	0	0	0	0	0	0	0	0	34482672	0	15087027	12473970	40909033	0	0	0	0	0
P. elongatus 2	0	0	0	0	0	0	0	0	28403807	19938128	0	10087329	63285005	0	0	0	0	0	0
P. henkelii 2	0	0	0	12694751	0	0	0	0	0	0	0	0	0	0	0	0	10870689	0	8940784
P. henkelii 2	0	38791337	0	0	0	18498719	0	0	0	0	0	1415994	147296069	0	0	0	0	0	0
P. henkelii 1	0	442035	0	0	0	1390304	0	0	0	0	0	31875	0	0	0	0	0	0	0
P. henkelii 1	0	0	0	20875892	0	0	0	0	0	0	0	0	0	0	0	0	0	0	0
P. latifolius 1	0	0	0	0	0	58830	0	0	0	209672	40577	0	1002947	0	0	0	0	0	0
P. latifolius 1	0	0	0	0	0	107483	0	0	0	182556	21860	0	873978	0	0	0	0	0	0
P. latifolius 1	0	0	0	0	0	0	0	0	0	0	0	0	0	3263606	0	0	0	0	1509206
W. cedarbergensis 1	0	0	32022040	132689727	115190849	0	593966	4801211	0	0	0	0	0	0	0	0	0	0	0
W. cedarbergensis 2	0	0	108631433	563459417	339741578	0	0	0	0	0	0	0	0	0	0	0	0	0	0
W. cedarbergensis 2	0	0	0	0	0	0	0	0	0	0	0	12727359	0	0	0	0	0	0	0
W. cedarbergensis 1	0	0	0	0	0	0	0	0	0	0	0	5053886	0	0	0	0	0	0	0
A. falcatus 3	884702	0	0	0	0	0	321252	0	0	974290	1.55171e+06	0	0	0	0	0	0	0	0
A. falcatus 4	632288	0	0	0	0	0	0	0	0	281914	383122	0	791642	0	0	0	0	144081	567532
P. elongatus 2	9.60034e+07	728376	0	0	4.7929e+06	0	0	0	0	0	0	0	0	0	0	0	0	0	0
P. henkelii 3	0	1.69445e+06	6.42862e+06	7.17521e+06	2.04713e+06	1.40957e+07	0	0	0	0	0	0	0	0	0	0	0	0	438294
P. henkelii 4	0	0	2.36982e+06	3.63255e+06	0	7.56928e+06	0	0	0	0	0	0	511243	0	0	0	0	0	246940
P. latifolius 2	0	0	0	0	0	0	0	0	0	133668	78566.5	0	295981	0	27554.9	0	0	0	0
P. latifolius 3a	0	0	0	0	0	0	0	0	0	401116	426457	0	509558	0	83854.2	0	0	0	82176.2
P. latifolius 3b	0	0	0	0	0	0	0	0	0	534803	646334	0	601320	0	141047	0	0	0	0
P. latifolius 4	0	0	0	0	0	0	0	0	0	655729	460093	0	889547	0	140451	0	0	107234	121421
W. Nordiflora 1	0	0	457476	7.94327e+06	2.54051e+06	1.61512e+06	0	0	0	0	0	0	0	0	0	0	0	0	0
W. Nordiflora 2	0	0	1.97016e+06	2.17963e+07	9.75532e+06	1.90683e+06	0	0	0	1.55727e+06	609541	0	0	0	0	0	0	0	0
A. falcatus wood 1	0	5794	0	9563930	11298051	3177529	0	0	27131	985371	685366	0	279449	1532553	0	66582	85164	0	0
A. falctatus wood 2	0	0	0	9518899	11508142	2395183	0	0	0	2806009	2077720	0	506236	2771045	0	67369	85101	0	98482
P. elongatus wood 1	0	0	0	0	0	28868	0	0	141085	3061650	469663	0	626452	1446595	0	0	181989	35413	5044487
P. henkelii wood 1	4480675	336245	0	8314166	0	411902	205788	0	0	0	0	0	0	0	0	0	0	0	0
P. henkelii wood 2	0	469135	0	7154476	0	262046	164565	0	4016	0	75558	0	67609	0	0	0	0	0	0
W. cedarbergensis 3	1731809	8025	381146	5561353	1135369	0	0	0	0	0	0	0	0	0	0	0	0	0	0
W. nodiflora 1	0	29034	9029	232120	326848	48647	0	0	0	0	0	0	0	0	0	0	0	0	0

## Sheet: Diterpenoids %
			Pimarane				Abietanes			Phenolic diterpenoid
Sample	Communic acid	Kaur-16-ene	Pimaric acid	Sandaracopimaric acid	Isopimaric acid	Unidentfied pimarane (M/Z 241)	Abietic acid	Dehydroabietic acid	Abietatriene	2,3-Dehydroferruginol	Ferruginol	Sempervirol	Totarol	Sugiol	Unknown ketone, 275(100)	Unknown ketone 261 (100)	Hyroxytotarol	Hydroxyferruginol	Carboxynortotarol
A. falcatus 1	0	0	0.0213612	0	0.0110993	0	0	0	0	0.374595	0	0.518889	0.0631719	0	0	0.0104546	0.000429445	0	0
A. falcatus 1	0	0	0	0.195571	0.56698	0	0	0	0	0.0300297	0	0	0	0.198829	0	0.00268756	0.00403153	0	0.00187144
A. falcatus 2	0	0	0	0	0	0.475481	0	0	0	0.206905	0	0.167842	0.021368	0	0	0.128403	0	0	0
A. falcatus 2	0	0	0.0193468	0.445733	0.231187	0	0	0	0	0.0548291	0	0.0095059	0	0.233098	0	0.00279942	0.00234592	0	0.00115571
P. elongatus 1	0	0	0	0	0	0	0	0	0	0.670702	0	0.0988088	0.0344566	0.196033	0	0	0	0	0
P. elongatus 1	0	0	0	0	0	0	0	0	0.0500245	0.358728	0	0.433425	0.157822	0	0	0	0	0	0
P. elongatus 1	0	0	0	0	0	0	0	0	0	0.505236	0	0.0754811	0.0483249	0.327805	0	0	0.00945251	0	0.0336999
P. elongatus 2	0	0	0	0	0	0	0	0	0.0690805	0.412059	0	0.247229	0.26293	0.00201368	0	0.00668786	0	0	0
P. elongatus 2	0	0	0	0	0	0	0	0	0	0.179207	0	0.0976242	0.081754	0.641415	0	0	0	0	0
P. elongatus 2	0	0	0	0	0	0	0	0	0	0	0	0	0.0136122	0.903209	0.0762945	0.00688463	0	0	0
P. elongatus 2	0	0	0	0	0	0	0	0	0	0.334937	0	0.146543	0.121162	0.397358	0	0	0	0	0
P. elongatus 2	0	0	0	0	0	0	0	0	0.233365	0.163811	0	0.0828771	0.519947	0	0	0	0	0	0
P. henkelii 2	0	0	0	0.390533	0	0	0	0	0	0	0	0	0	0	0	0	0.334419	0	0.275048
P. henkelii 2	0	0.188306	0	0	0	0.0897987	0	0	0	0	0	0.00687369	0.715022	0	0	0	0	0	0
P. henkelii 1	0	0.237116	0	0	0	0.745786	0	0	0	0	0	0.0170984	0	0	0	0	0	0	0
P. henkelii 1	0	0	0	1	0	0	0	0	0	0	0	0	0	0	0	0	0	0	0
P. latifolius 1	0	0	0	0	0	0.0448391	0	0	0	0.159808	0.030927	0	0.764426	0	0	0	0	0	0
P. latifolius 1	0	0	0	0	0	0.0906359	0	0	0	0.153942	0.0184336	0	0.736989	0	0	0	0	0	0
P. latifolius 1	0	0	0	0	0	0	0	0	0	0	0	0	0	0.683791	0	0	0	0	0.316209
W. cedarbergensis 1	0	0	0.112241	0.465092	0.403757	0	0.00208192	0.0168288	0	0	0	0	0	0	0	0	0	0	0
W. cedarbergensis 2	0	0	0.107361	0.55687	0.335769	0	0	0	0	0	0	0	0	0	0	0	0	0	0
W. cedarbergensis 2	0	0	0	0	0	0	0	0	0	0	0	1	0	0	0	0	0	0	0
W. cedarbergensis 1	0	0	0	0	0	0	0	0	0	0	0	1	0	0	0	0	0	0	0
A. falcatus 3	0.237061	0	0	0	0	0	0.0860813	0	0	0.261067	0.415791	0	0	0	0	0	0	0	0
A. falcatus 4	0.22577	0	0	0	0	0	0	0	0	0.100663	0.136801	0	0.282671	0	0	0	0	0.051447	0.202648
P. elongatus 2	0.945616	0.00717437	0	0	0.0472092	0	0	0	0	0	0	0	0	0	0	0	0	0	0
P. henkelii 3	0	0.0531518	0.201654	0.225073	0.0642148	0.442157	0	0	0	0	0	0	0	0	0	0	0	0	0.0137485
P. henkelii 4	0	0	0.165377	0.253496	0	0.528218	0	0	0	0	0	0	0.0356768	0	0	0	0	0	0.0172326
P. latifolius 2	0	0	0	0	0	0	0	0	0	0.249487	0.146642	0	0.55244	0	0.0514304	0	0	0	0
P. latifolius 3a	0	0	0	0	0	0	0	0	0	0.266848	0.283707	0	0.338991	0	0.0557853	0	0	0	0.0546689
P. latifolius 3b	0	0	0	0	0	0	0	0	0	0.278036	0.336019	0	0.312617	0	0.073328	0	0	0	0
P. latifolius 4	0	0	0	0	0	0	0	0	0	0.276157	0.193766	0	0.374629	0	0.0591503	0	0	0.045161	0.051136
W. nodiflora 1	0	0	0.0364338	0.632609	0.202328	0.128629	0	0	0	0	0	0	0	0	0	0	0	0	0
W. nodiflora 2	0	0	0.0524042	0.579759	0.259482	0.0507197	0	0	0	0.0414218	0.0162132	0	0	0	0	0	0	0	0
A. falcatus wood 1	0	0.000209117	0	0.345182	0.40777	0.114684	0	0	0.000979214	0.0355641	0.0247363	0	0.0100859	0.055313	0	0.00240308	0.00307374	0	0
A. falctatus wood 2	0	0	0	0.299015	0.361503	0.0752393	0	0	0	0.0881445	0.0652669	0	0.0159023	0.0870462	0	0.00211625	0.00267326	0	0.00309359
P. elongatus wood 1	0	0	0	0	0	0.00261575	0	0	0.0127838	0.277419	0.0425566	0	0.0567634	0.131077	0	0	0.0164902	0.0032088	0.457085
P. henkelii wood 1	0.325896	0.0244564	0	0.60472	0	0.0299592	0.0149677	0	0	0	0	0	0	0	0	0	0	0	0
P. henkelii wood 2	0	0.0572297	0	0.872773	0	0.0319669	0.0200753	0	0.000489911	0	0.00921731	0	0.00824761	0	0	0	0	0	0
W. cedarbergensis 3	0.196401	0.000910101	0.0432251	0.630703	0.12876	0	0	0	0	0	0	0	0	0	0	0	0	0	0
W. nodiflora 1	0	0.0449667	0.0139838	0.359498	0.506209	0.0753425	0	0	0	0	0	0	0	0	0	0	0	0	0

## Sheet: Alcohol abundance (tars)
Plant	Material	1-Hexadecanol	1-Octadecanol	1-Eicosanol	1-Heneicosanol	1-Docosanol	1-Tetracosanol	1-Octacosanol	10-Nonacosanol	TOTAL
A. falcatus 3	Leaf tar	0	0	0	0	0	0	0	661083	661083
P. henkelii 3	Leaf tar	0	0	0	0	0	0	0	335190	335190
P. latifolius 3a	Leaf tar	0	0	0	0	0	0	0	136664	136664
W. nodiflora 2	Branch tar	794454	0	0	0	0	0	0	0	794454
A. falcatus 1	Branch tar	0	0	0	0	0	0	2859829	427472500	430332329
A. falcatus 2	Branch tar	0	0	0	0	0	0	0	47171137	47171137
A. falcatus 4	Branch tar	161344	472491	627966	0	231276	0	0	0	1.49308e+06
P. elongatus 1	Branch tar	0	4514252	0	0	3651732	0	0	0	8165984
P. elongatus 2	Branch tar	0	3757262	0	0	40239564	0	0	0	43996826
P. henkelii 1	Branch tar	0	1776439	3773163	0	4086782	0	0	0	9636384
P. henkelii 2	Branch tar	3357007	269435365	88981695	0	471024240	4184292	0	0	836982599
P. henkelii 4	Branch tar	158873	691358	617351	0	492672	0	0	136664	2.09692e+06
P. latifolius 4	Branch tar	0	175998	183614	0	148304	0	0	133036	640951
W. cedarbergensis 1	Branch tar	0	0	4552353	570212	7598724	0	0	12599494	25320783
W. cedarbergensis 2	Branch tar	10547148	0	22163598	0	2749695	0	0	8590328	44050769

## Sheet: Alcohol % (tars)
Plant	Material	1-Hexadecanol	1-Octadecanol	1-Eicosanol	1-Heneicosanol	1-Docosanol	1-Tetracosanol	1-Octacosanol	10-Nonacosanol
A. falcatus 3	Leaf tar	0	0	0	0	0	0	0	1
P. henkelii 3	Leaf tar	0	0	0	0	0	0	0	1
P. latifolius 3a	Leaf tar	0	0	0	0	0	0	0	1
A. falcatus 1	Branch tar	0	0	0	0	0	0	0.00664563	0.993354
A. falcatus 2	Branch tar	0	0	0	0	0	0	0	1
A. falcatus 4	Branch tar	0.108061	0.316454	0.420585	0	0.154899	0	0	0
P. elongatus 1	Branch tar	0	0.552812	0	0	0.447188	0	0	0
P. elongatus 2	Branch tar	0	0.0853985	0	0	0.914602	0	0	0
P. henkelii 1	Branch tar	0	0.184347	0.391554	0	0.424099	0	0	0
P. henkelii 2	Branch tar	0.00401084	0.321913	0.106312	0	0.562765	0.00499926	0	0
P. henkelii 4	Branch tar	0.0757649	0.329702	0.294409	0	0.234951	0	0	0.0651738
P. latifolius 4	Branch tar	0	0.274588	0.286471	0	0.23138	0	0	0.20756
W. cedarbergensis 1	Branch tar	0	0	0.179787	0.0225195	0.300098	0	0	0.497595
W. cedarbergensis 2	Branch tar	0.239432	0	0.503138	0	0.062421	0	0	0.19501
W. nodiflora 2	Branch tar	1	0	0	0	0	0	0	0
